# Supplementary material for: Quantitative Multiplex Real-Time Reverse Transcriptase–Polymerase Chain Reaction with Fluorescent Probe Detection of Killer Immunoglobulin-Like Receptors, KIR2DL4/3DL3
Source: Diagnostics (Basel). 2020 Aug 13;10(8):588. doi: 10.3390/diagnostics10080588 (PMC7460478; doi:10.3390/diagnostics10080588)
Supplement: Supplementary file 1 [file diagnostics-10-00588-s001.zip]

Archive with 1 entries (1 files):
- diagnostics-892504-supplementary.pdf
